# Supplementary material for: Local and Global Spatial Organization of Interaural Level Difference and Frequency Preferences in Auditory Cortex
Source: Cereb Cortex. 2017 Nov 9;28(1):350–69. doi: 10.1093/cercor/bhx295 (PMC5991210; doi:10.1093/cercor/bhx295)
Supplement: Supplementary Data [file bhx295suppl_1.zip]

Archive with 6 entries (6 files):
- SupplFig3.eps
- SupplFig4.eps
- SupplFig5.eps
- Supplementary_Legends.docx
- SupplFig1.eps
- SupplFig2.tif
